# Supplementary material for: N-acetylglucosamine supplementation fails to bypass the critical acetylation of glucosamine-6-phosphate required for Toxoplasma gondii replication and invasion
Source: PLoS Pathog. 2024 Jun 20;20(6):e1011979. doi: 10.1371/journal.ppat.1011979 (PMC11218972; doi:10.1371/journal.ppat.1011979)
Supplement: S1 Table — Description and sequence of primers used in this study. (XLSX) [file ppat.1011979.s005.xlsx]

## Sheet: Sheet1
	Primer No	Description	Sequence
	P1	guide RNA_GNA1_TGGT1_243600	GAGTATCGGGAGAAGGAACGAGTTTTAGAGCTAGAAATAGC
	P2	KOD Primer mAID_GNA1_TGGT1_243600	ATCGACACAACTGTCCTGCGTCTCCAGTTCGCTAGCAAGGGCTCGGG
	P3	KOD Primer mAID_GNA1_TGGT1_243600	CCCGGAAAACTACAGTGTTGGAGCGTCATCATACGACTCACTATAGGG
	P4	fw primer GNA1 Integration_TGGT1_243600	TGCCGAGTGACTTCGTAAAG
	P5	rv primer in mAiD_1	CTTAGCGGGATCTTTAGGAC
	P6	rv primer in mAID_2	CATCACGTTCTTGCGGTA
	P7	rv primer in HXGPRT	CCGTAGTCTTCAATGGGTTTGGACGC
