# Supplementary material for: N-acetylglucosamine supplementation fails to bypass the critical acetylation of glucosamine-6-phosphate required for Toxoplasma gondii replication and invasion
Source: PLoS Pathog. 2024 Jun 20;20(6):e1011979. doi: 10.1371/journal.ppat.1011979 (PMC11218972; doi:10.1371/journal.ppat.1011979)
Supplement: S2 Table — Table with details pertaining to LC-MS analyses. (XLSX) [file ppat.1011979.s006.xlsx]

## Sheet: Transitions
Cpd Name	Prec Ion	Prod Ion	Frag (V)	CE (V)	Polarity
13C615N Isoleucine	139.11907	92.1	380	4	Positive
13C615N Isoleucine	139.11907	74.1	380	20	Positive
13C615N Isoleucine	139.11907	60	380	44	Positive
Fructose-6-P	283.01894	69	380	20	Positive
Fructose-6-P	283.01894	57.1	380	20	Positive
Fructose-6-P	283.01894	55.1	380	36	Positive
Fructose-6-P	259	139.2	380	8	Negative
Fructose-6-P	259	96.9	380	20	Negative
Fructose-6-P	259	79.1	380	60	Negative
glucosamine	202.1	58.2	380	36	Positive
glucosamine	180.1	162	380	4	Positive
glucosamine	180.1	71.9	380	16	Positive
glucosamine	180.1	60	380	20	Positive
glucosamine	178.1	162	380	0	Negative
glucosamine	178.1	71.9	380	16	Negative
glucosamine	178.1	60	380	12	Negative
glucosamine-6-P	282.034935	69	380	28	Positive
glucosamine-6-P	282.034935	57.2	380	28	Positive
glucosamine-6-P	282.034935	55.2	380	40	Positive
glucosamine-6-P	260.052995	126	380	8	Positive
glucosamine-6-P	260.052995	84	380	24	Positive
glucosamine-6-P	260.052995	53.1	380	48	Positive
glucosamine-6-P	258	199.1	380	8	Negative
glucosamine-6-P	258	96.9	380	16	Negative
glucosamine-6-P	258	78.9	380	44	Negative
N-ac-glc	244.1	226.1	380	12	Positive
N-ac-glc	244.1	142.9	380	12	Positive
N-ac-glc	244.1	123.9	380	12	Positive
N-ac-glc	222.1	204	380	4	Positive
N-ac-glc	222.1	138	380	12	Positive
N-ac-glc	222.1	96	380	32	Positive
N-ac-glc	220.1	140.3	380	16	Negative
N-ac-glc1P	324.045494	226.1	380	8	Positive
N-ac-glc1P	324.045494	138.1	380	32	Positive
N-ac-glc1P	324.045494	120.7	380	16	Positive
N-ac-glc1P	300	97	380	12	Negative
N-ac-glc1P	300	79	380	52	Negative
N-ac-glc6P	324.045494	306	380	12	Positive
N-ac-glc6P	324.045494	163	380	16	Positive
N-ac-glc6P	324.045494	120.9	380	24	Positive
N-ac-glc6P	302.063554	284	380	4	Positive
N-ac-glc6P	302.063554	126	380	16	Positive
N-ac-glc6P	302.063554	108.1	380	32	Positive
N-ac-glc6P	300	199.1	380	8	Negative
N-ac-glc6P	300	99.1	380	12	Negative
N-ac-glc6P	300	97	380	8	Negative
N-ac-glc6P	300	79.1	380	56	Negative
UDP- GlcNAc	630.070763	427	380	12	Positive
UDP- GlcNAc	630.070763	347.1	380	36	Positive
UDP- GlcNAc	630.070763	201	380	36	Positive
UDP- GlcNAc	608.088823	203.9	380	12	Positive
UDP- GlcNAc	608.088823	169.4	380	28	Positive
UDP- GlcNAc	608.088823	97	380	32	Positive
UDP- GlcNAc	606.1	385	380	32	Negative
UDP- GlcNAc	606.1	159	380	56	Negative
UDP- GlcNAc	606.1	79	380	60	Negative

## Sheet: SourceAndIonFunnel
Source Parameters
	Parameter	Value
	Gas Temp (°C)	250
	Gas Flow (l/min)	15
	Nebulizer (psi)	40
	SheathGasHeater	400
	SheathGasFlow	11
	Capillary (V)	3000
	VCharging	1500
Ion Funnel Parameters
	Pos High Pressure RF	150	Neg High Pressure RF	90
	Pos Low Pressure RF	60	Neg Low Pressure RF	60
